# Supplementary material for: Heterotypic Multicellular Spheroids as Experimental and Preclinical Models of Sprouting Angiogenesis
Source: Biology (Basel). 2021 Dec 23;11(1):18. doi: 10.3390/biology11010018 (PMC8772844; doi:10.3390/biology11010018)
Supplement: Supplementary file 1 [file biology-11-00018-s001.zip]

Archive with 1 entries (1 files):
- biology-1492943-supplementary.mp4
